# Supplementary material for: Folate Conjugated Polyethylene Glycol Probe for Tumor-Targeted Drug Delivery of 5-Fluorouracil
Source: Molecules. 2022 Mar 9;27(6):1780. doi: 10.3390/molecules27061780 (PMC8954791; doi:10.3390/molecules27061780)
Supplement: Supplementary file 1 [file molecules-27-01780-s001.zip]

Archive with 1 entries (1 files):
- molecules-1566774-supplementary.pdf
